# Supplementary material for: Impairment of α-tubulin and F-actin interactions of GJB3 induces aneuploidy in urothelial cells and promotes bladder cancer cell invasion
Source: Cell Mol Biol Lett. 2024 Jul 2;29:94. doi: 10.1186/s11658-024-00609-2 (PMC11218312; doi:10.1186/s11658-024-00609-2)
Supplement: Supplementary file 2 — Additional file 2: Supplementary video files on microtubule dynamics in Y235T and UMUC3 cells in response to GJB3 alterations. [file 11658_2024_609_MOESM2_ESM.zip]

Archive with 5 entries (4 files):
- Additional file 2/
- Additional file 2/UMUC3-EV.avi
- Additional file 2/UMUC3-GJB3.avi
- Additional file 2/Y235T-shGJB3#2.avi
- Additional file 2/Y235T-shScr.avi
